# Supplementary material for: Hepatotoxicity in Carp (Carassius auratus) Exposed to Perfluorooctane Sulfonate (PFOS): Integrative Histopathology and Transcriptomics Analysis
Source: Animals (Basel). 2025 Feb 19;15(4):610. doi: 10.3390/ani15040610 (PMC11851982; doi:10.3390/ani15040610)
Supplement: Supplementary file 1 [file animals-15-00610-s001.zip]

Archive with 1 entries (1 files):
- animals-3389860-supplementary.pdf
